# Supplementary material for: Diverse Cyclization Pathways Between Nitriles with Active α-Methylene Group and Ambiphilic 2-Pyridylselenyl Reagents Enabled by Reversible Covalent Bonding
Source: Int J Mol Sci. 2024 Nov 28;25(23):12798. doi: 10.3390/ijms252312798 (PMC11641742; doi:10.3390/ijms252312798)
Supplement: Supplementary file 1 [file ijms-25-12798-s001.zip]

Archive with 1 entries (1 files):
- ijms-3327168-supplementary.pdf
